# Supplementary material for: The Formyl Peptid Receptor Ligand Ac2-26 Improves the Integrity of the Blood−Brain Barrier in the Course of Pneumococcal Meningitis
Source: Cells. 2024 Dec 19;13(24):2104. doi: 10.3390/cells13242104 (PMC11674053; doi:10.3390/cells13242104)
Supplement: Supplementary file 1 [file cells-13-02104-s001.zip]

Archive with 1 entries (1 files):
- cells-3280620-supplementary.pdf
